# Supplementary material for: Identifying Structure and Texture of Metal–Organic Framework Cu2(bdc)2(dabco) Thin Films by Combining X‑ray Diffraction and Quantum Mechanical Modeling
Source: Cryst Growth Des. 2025 May 19;25(11):3665–79. doi: 10.1021/acs.cgd.4c01433 (PMC12151458; doi:10.1021/acs.cgd.4c01433)
Supplement: Supplementary file 2 [file cg4c01433_si_002.zip]

Archive with 11 entries (11 files):
- 3213.mp4
- 1351.mp4
- 1414.mp4
- 1424.mp4
- 1444.mp4
- 1527.mp4
- 1527a.mp4
- 1529.mp4
- 1563.mp4
- 1629.mp4
- 3095.mp4
